# Supplementary material for: Vibrio vulnificus Phage PV94 Is Closely Related to Temperate Phages of V. cholerae and Other Vibrio Species
Source: PLoS One. 2014 Apr 14;9(4):e94707. doi: 10.1371/journal.pone.0094707 (PMC3986222; doi:10.1371/journal.pone.0094707)
Supplement: Table S1 — ORF analysis of the PV94 genome. (XLS) [file pone.0094707.s001.xls]

## Sheet: ORF Aanalysis
P94 ORFs	Start	Stop	Size (bp)	Strand	Predicted function	Size (aa)	Best match (NCBI database, 24. Aug. 2013)	E-value	Identities	Acc. Number	V. cholerae phage K139	V. cholerae phage kappa	V. diazotrophicus phage VD1	V. furnissii strain CIP 102972	V. furnissii strain NCTC 11218	A. media phage phiO18P	Vibriophage phi-pp2	Vibriophage KVP40	Vibriophage nt-1]	FigFams	nucleotide_sequence	aa_sequence
PV94_ORF01	449	706	258	+	Unknown	86	Hypothetical protein VIS19158_03841 [Vibrio scophthalmi LMG 19158]	5e-17	36/76(47%)	ZP_08746837.1	-	-	-	-	-	-	-	-	-		atgggacagaagaaatcgaatcacattcgaaaaccaatacaagccgaattagtcgaattcccatgtgagaaatgtaatcaaggtgtttacagagtaaaccaaaaccgaagtttcactggccagcaatggccacatgtttgcacgcattgtaaaagagaatgttaccttgcaaaaccgttcccaatgattgtctacaaagaggaaaaatttatacttgataagtacgttgtaaggcagcaacccaagccaaatatataa	MGQKKSNHIRKPIQAELVEFPCEKCNQGVYRVNQNRSFTGQQWPHVCTHCKRECYLAKPFPMIVYKEEKFILDKYVVRQQPKPNI
PV94_ORF02	1966	944	1023	-	Phage integrase	341	Integrase [Moritella sp. PE36]	6e-143	192/340(56%)	ZP_01900469.1	194/346 (56%)	194/346 (56%)	185/346 (53%)	181/348 (52%)	-	-	-	-	-	Mobile element protein	gtgtctatccgcaaccttaaagacggcagcaaaaaaccttggctttgtgagtgctacccacagggccgagaaggtcgacgcgtgcgtaaaagattcgccaccaaaggtgaggccaccgcttatgaaaatttcattatgcgtgaggtggatgataaaccgtggctcggcagcaaaccagatcaccgcaggctaaacgatgtgattgagctttggtttcaactgcatggtaagaacctgaaatcaggcgagaacgcgagataccggatgacgctcatctccaatgagctcaataatccgatcgcctctttaatcacggctaatgaactcgcccactacagagcggctcgggtaaacaaaggccgaggccgtgaaaacagagaaatggcgatcagctctaac…	MSIRNLKDGSKKPWLCECYPQGREGRRVRKRFATKGEATAYENFIMREVDDKPWLGSKPDHRRLNDVIELWFQLHGKNLKSGENARYRMTLISNELNNPIASLITANELAHYRAARVNKGRGRENREMAISSNNGDLGLLKSMFNRLIALKEWHNPNPVLGIEPIKKSQSELTFLRDEQIIRLFETIKQSWMEDQLRLIYKICLATGARINEAVFLRGEHVFGNKITFVNTKGKRNRTIPISEQLFAEINPTSSGRLFTCGYGVAHKWIDRALPELPDGQATHVLRHTFATAFMRNGGNILDLKAALGHVKIEQTMIYAHFSPDHLSSVVKLNPISNLEL
PV94_ORF03	2332	2000	333	-	Unknown	111	Hypothetical protein H045_00330 [Pseudomonas poae RE*1-1-14]	3e-06	31/97(32%)	YP_007395638.1	-	-	-	31/97 (32%)	-	-	-	-	-		atgactcatgtagatttaatattaccccaaagcagcaaaaatgaaatcacaacctttcttgaagctaaccacattcgcttctctgaaagaacgggcttttccatatcaccgtcatttgaccaagtgttgctctttattgattcactgccttgggagtctattgcagccattattgttgcttggattgctaagaggccttctcgaagagttaaatttacttttgttaacaacacctctatcgatgctaccaactattctacggaggagcttaaggagttgttatccgcgcacaaacaagtaaacctttttttggaggacaaagacaacgaatga	MTHVDLILPQSSKNEITTFLEANHIRFSERTGFSISPSFDQVLLFIDSLPWESIAAIIVAWIAKRPSRRVKFTFVNNTSIDATNYSTEELKELLSAHKQVNLFLEDKDNE
PV94_ORF04	3040	2504	537	-	NAD-dependent DNA ligase	179	Conserved hypothetical protein [Vibrio cholerae NCTC 8457]	7e-39	78/176(44%)	ZP_01969475.1	-	-	-	-	-	-	-	-	-		atggatgctaccccagatttaatttgcacttatttcagtcagcgaggcgttttgtctattcaacaaataacaaacgcaacgattttgactgacaagaatgatgagcctatacacgttcaaggttggtgcgcaaaaagcaaatcaccaagaacgctgcgtgtagaccacatcatcaatattcacgaatcgcttgatgatgcagagaggcacttcaaagagatagttaaaaatctggaagaaaacggcatcaaatttgagaagccaacctctaccccgaatcgcttgtctagcccaaacacaatggacgtttgttttactggcttcactaaaaatgacaaagccgatttaacaaagctggctgaatctaaagaaatgatggttaggcaaagtgtgacaaga…	MDATPDLICTYFSQRGVLSIQQITNATILTDKNDEPIHVQGWCAKSKSPRTLRVDHIINIHESLDDAERHFKEIVKNLEENGIKFEKPTSTPNRLSSPNTMDVCFTGFTKNDKADLTKLAESKEMMVRQSVTRHLDILCYGYNAGPKKLEQALSQGVMILNRHQFENLLETGEVPEIV
PV94_ORF05	3747	3067	681	-	Prophage repressor (CI)	227	Putative bacteriophage CI repressor protein [Vibrio harveyi HY01]	2e-95	139/225(62%)	ZP_01988271.1	133/224 (59%)	133/224 (59%)	108/231 (47%)	58/84 (69%)	79/170 (46%)	-	-	-	-	Repressor protein	atgagtacagaaatcgcgatttttgattacatcaaaggtgaggaattcacagaaaaacttaagagaatcaataacgttgcttctcttggtgatttatctgaaatttacaacgttccgaaaacaacgtttagtacttggaatattcacaacaggaactcgtacgaattggttgtcagaactcacttacgtacgggcgtacctgttcacgaactcatacttcctgacggataccctttaggtgagctgcacccttctttttctaaaagccctgatagctacccacattctgttcaggaatcagcgccgctttggaattctcaggttctcaacaaccctcaactgcaaaccgttactctaaaaagcttttgcttaacaaacggccagttgattgaaacgggc…	MSTEIAIFDYIKGEEFTEKLKRINNVASLGDLSEIYNVPKTTFSTWNIHNRNSYELVVRTHLRTGVPVHELILPDGYPLGELHPSFSKSPDSYPHSVQESAPLWNSQVLNNPQLQTVTLKSFCLTNGQLIETGEIPYPLRRVNSFGLDSSKVIEVETNEAIYLLDKSTTDAVAGKYLIDVDGRLSLNHVQRLPGKKLAIAFGDSTIEVSEHDIKVLGRVAVTLKKD
PV94_ORF06	3899	4111	213	+	Lytic repressor (Cox)	71	Conserved domain protein [Vibrio harveyi HY01]	4e-20	36/60(60%)	ZP_01988274.1	34/70 (49%)	34/70 (49%)	50/70 (71%)	-	-	-	-	-	-		atgttgtcattcaacccagtattacccgtgccatttgtgacgtttgaagaatactcgcgcatgactggcctcaagatcgacaccattcgagactacgcccgtaaaggccgcatcatcatccaagaaaagaaagcgccgagagacaagccactcgtaaacctcatcgcaatgaatgagatggccgttcgtgaagccttagcatcgttgggttaa	MLSFNPVLPVPFVTFEEYSRMTGLKIDTIRDYARKGRIIIQEKKAPRDKPLVNLIAMNEMAVREALASLG
PV94_ORF07	4222	4758	537	+	Phage regulatory protein (CII)	179	CII [Vibrio cholerae AM-19226]	2e-93	133/179(74%)	ZP_04961459.1	133/179 (74%)	133/179 (74%)	106/179 (59%)	79/179 (44%)	104/179 (58%)	55/158 (35%)	-	-	-	Phage regulatory protein like CII	atggatactgacatcgctatgtgcgaatttcgtggacgcaaacagcaacatttggacgctgtttgttgtgacttcgttgtcaatcacgacattgaaaagctcgccaaaaggattggcatgagagggaacatgctacgcaacaagctcaacccgagccagccgcaccagttgcacccgatcgagcttttacttatctgcaaagcctctggtgattacaccatcatcaacaccttgtttgcagatagcggcttaatcaccgtggccattccagagcaggacgaaaagaacattcttgagcgcgtcctgcttaacaactctctatgtggagaactctctagtgatgcaatgcaaatgtgcaccgcagagcgtttgccgcgcagccgtaagcgcaaaacactc…	MDTDIAMCEFRGRKQQHLDAVCCDFVVNHDIEKLAKRIGMRGNMLRNKLNPSQPHQLHPIELLLICKASGDYTIINTLFADSGLITVAIPEQDEKNILERVLLNNSLCGELSSDAMQMCTAERLPRSRKRKTLAKVQTAISNLVLLVNDLENRTTGLQPLVQMGSDFLTSGAPIPGFA
PV94_ORF08	4768	5187	420	+	Unknown	140	Conserved hypothetical protein [Vibrio cholerae AM-19226]	8e-44	71/142(50%)	ZP_04961460.1	70/142 (49%)	70/142 (49%)	-	39/97 (40%)	39/97 (40%)	-	-	-	-		atgagtaccgcatcgttaattcaagcgcgtcagcaaatcaaaaggcaacctgcagtagtgccggtgaacgagccagcataccaaggcccgaaaagccgcgcagagctggatgcactgttaagcaccatcccagtgccagatgcagaaagcagcatcgcgaaagccaaaagcctgttttcaaaaagctacaagcgcagcgtgatccgcaaaatctacaacgcatttagcgaaaagcagcgcggcatgtgctgtatcgcaggcgggttagacccgcaaagcgccttcaaatcgttcgatgagctagacgacatcgagcggcaaaaggtgcgcaaaggcatcgagcagctagattccatcaccaaaaaatttgaacgcaagctaggcaacgtaaagcgccta…	MSTASLIQARQQIKRQPAVVPVNEPAYQGPKSRAELDALLSTIPVPDAESSIAKAKSLFSKSYKRSVIRKIYNAFSEKQRGMCCIAGGLDPQSAFKSFDELDDIERQKVRKGIEQLDSITKKFERKLGNVKRLSPNDFH
PV94_ORF09	5266	5742	477	+	Unknown	159	Conserved hypothetical protein [Vibrio cholerae 1587]	1e-49	93/184(51%)	ZP_01948889.1	74/160 (46%)	74/160 (46%)	79/179 (44%)	-	-	-	-	-	-	orf4	atgaaaacagaacttgaacaagcaaaagcgcttcgtgaagaagcgcgagaggcgttagcgcttgcacgtgaggcaaatgaagattcaaagctacgccaacaggaaacaacagagctgctgaagaagtgccgccaattggttgggataagtgctctgcctgaagccgttaaaacccgcgatgtgttcgacatcgttaacgccatcaatgtgctggccatggcgaataccgatgtgttgcatgtgtttacctacttcatggcccatacgaatgaagtaacggtcttcgtaaatccatctaacactgtttacgaagaaggtcacaaagaagtgcgtttgctaaatgaaaacgtatacctaggcaaagatgacacactcgaaaaacttctctccattgaaagc…	MKTELEQAKALREEAREALALAREANEDSKLRQQETTELLKKCRQLVGISALPEAVKTRDVFDIVNAINVLAMANTDVLHVFTYFMAHTNEVTVFVNPSNTVYEEGHKEVRLLNENVYLGKDDTLEKLLSIESQLTELIIEAREAAETKAPEQAVGEA
PV94_ORF10	5739	6140	402	+	Unknown	134	Hypothetical protein VIS19158_04001 [Vibrio scophthalmi LMG 19158]	7e-81	115/133(86%)	ZP_08746869.1	20/56 (36%)	20/56 (36%)	96/133 (72%)	-	-	18/55 (33%)	-	-	-	FIG01202142: hypothetical protein	atgaacacgctgaccatctaccgcaaagatttggaattcggcctgcgtagcgagggctttactactcgtaaaattgagcagtttttgcgggtgttcaacgtagagaactcaagccaaggcgacatgctgttgcttgattctacccgcgccatgttggtgaacgtaaacggcacagagcaaggcttatgcctagaagattttatcaccgcatggtgggttttctgggtagtcgtgttcaaccaatccaccgacaacgagacccatcaccaagcccttggcgctattcgtgcgctgttctttgtttctgcctgcaccaaaagcacaagccagaacgcaaccatgcaaatgtggtggcgcgactgcgaaccactgcacggctacccaacgatggaggcgatt…	MNTLTIYRKDLEFGLRSEGFTTRKIEQFLRVFNVENSSQGDMLLLDSTRAMLVNVNGTEQGLCLEDFITAWWVFWVVVFNQSTDNETHHQALGAIRALFFVSACTKSTSQNATMQMWWRDCEPLHGYPTMEAI
PV94_ORF11	6142	6369	228	+	Unknown	76	Hypothetical protein VF_2644 [Vibrio fischeri ES114]	2e-36	60/74(81%)	YP_001816715.1	-	-	-	-	-	-	-	-	-		atggcatcactcactcaactgatcaacgaaataggcgatgagaacgtaaccgttcaagcgcttcatcagtgcctagattcggccaaatacaacaaaggccgcaccactatcacattcaaaaccgatgggcttggcgctacggatttagtcgacaacaaaaagactgcactcattgtttggatggatgcagacaagtttaaccaagcactagcgaaatttaaggggtaa	MASLTQLINEIGDENVTVQALHQCLDSAKYNKGRTTITFKTDGLGATDLVDNKKTALIVWMDADKFNQALAKFKG
PV94_ORF12	6373	6993	621	+	Dimethyladenosine transferase (rRNA methylation)	207	Putative DNA methyltransferase [Vibrio phage K139]	2e-114	157/206(76%)	NP_536639.1	157/206 (76%)	157/206 (76%)	69/156 (44%)	-	-	-	64/186 (34%)	64/186 (34%)	61/184 (33%)	COG0030: Dimethyladenosine transferase (rRNA methylation)	atgagttcaaccaacggaaaagtgattgaaagagagctttacccaacaccgccagaagtggctgatgcacttctatctaagttgacgattcgaccaacagacaagtttttggaaccttgttacggcactggcgcgatctacgagaaaatagatctgcctgaaagtcaaaagtcgtttgctgaaatagaaaagggtatcgactacctaacaactgattttggccaacaagacatcattatcaccaatcctccattttctttgacggaggaattcattcgcaaaagccttagtgaactcgcaccaaatggaaccatggcttatttgcagagagtgaacttccttggttccgcagtccgcttgccattttggtttgaaatcggttttccaccaaaggtgcca…	MSSTNGKVIERELYPTPPEVADALLSKLTIRPTDKFLEPCYGTGAIYEKIDLPESQKSFAEIEKGIDYLTTDFGQQDIIITNPPFSLTEEFIRKSLSELAPNGTMAYLQRVNFLGSAVRLPFWFEIGFPPKVPVIVPRPRFVGGGSDSCEYAWFIWDNGNRFDIRKGLSHIVSASVLQCECCMAALKAKDSYCKRCGKVVKNREAA
PV94_ORF13	7392	7970	579	+	Unknown	193	Hypothetical protein VC0395_1067 [Vibrio cholerae O395]	1e-88	142/195(73%)	YP_001215903.1	130/182 (71%)	140/195 (72%)	-	-	-	-	-	-	-		atgagagtttacacatacaacggaattcaaggtttatcgaacatcgcgaaggcttacggcattccactaggcacgctcaaaggccgagtgcgtaacggcaaaaccttgcacgaagccatctacatggaagattcgcgcaagttcaattcgggtactgctattcacgagtggaatggcattaagggtatcaaaaacatcgcttccgccatcggcgtgagcggaatgtgcttatacaaacatatgcaaagcggcaaaaccctagaggaagccgtgaacaagatcttgaagggcaaaaaatcgaaagtatccacggtgaaaccaaaacaaaccgttggcattaaagtgcctgatcagctttcacctttttggcgcttggcgcttggcgctagggatgagtgc…	MRVYTYNGIQGLSNIAKAYGIPLGTLKGRVRNGKTLHEAIYMEDSRKFNSGTAIHEWNGIKGIKNIASAIGVSGMCLYKHMQSGKTLEEAVNKILKGKKSKVSTVKPKQTVGIKVPDQLSPFWRLALGARDECSMNKRISKPVKQAYVIKIGDRYFTEFGKKGQVLTAWALAGAETFLGNDVDVVINKLNAKGKKYSVEVIEVQERSGLTLKDFYKLSYQLRRMVIKAEEISSIIGCRELASKISLLSAAVVVLEREFSDECLKKVGMNISNNLFKYSDPLVYVLDRTEERLENRLSVYKEIKKMRRKQHLLKGEDLFLFDADVPF
PV94_ORF14	7967	10678	2712	+	Replication protein	904	Phage replication protein [Vibrio furnissii CIP 102972]	0.0	590/919(64%)	ZP_05878098.1	511/826 (62%)	511/826 (62%)	462/872 (53%)	590/919 (64%)	577/871 (66%)	-	-	-	-	Phage replication protein	ttgaacacactcaccgaaccgactgaaatcgaactcttcgacctcgataaatacggtttcaacccagagcaaaaacgcgcagcttctctagtttgtcaaaactgggggagcttgcacgtttatccgcaaaagccaaaggcgatagaagaaggctgttttgcgactaggcgttaccaaggcatcatcgagccagaagacctcaccgtacttgagcgagtgctgtttgaagctgcgccagcggatttcgagtgggccaaagaaaaagtaaaccgcctaccagcttacctaaccaaatacttcgttaaccgttacgtcagcatttaccaatcaaaaggccgtttcgagggcaacaccttcttattgcaaaaagtagagccagcggtgcaacgcgctctattg…	MNTLTEPTEIELFDLDKYGFNPEQKRAASLVCQNWGSLHVYPQKPKAIEEGCFATRRYQGIIEPEDLTVLERVLFEAAPADFEWAKEKVNRLPAYLTKYFVNRYVSIYQSKGRFEGNTFLLQKVEPAVQRALLVLRKYKKLPTTQKVALLSEELDTDTEQNDFANPEKPQLAFDFDKAEKNRKPVKNRLLAELENDELKEMAFKISQIMNARFQQIGELLSNADLEEKQKAMPKGKKYSAEVEGHEMLAKFVRQFGIKPPRKYKEQTPLSALQDISRMISEKWWQGRLVKVRKIMREHLAIAMGQVSSKASPYASWDCIREHKEQQKRNWEYIKQCVLLDEETGEEADLADMVLKSVSNPAIRRHELMVRCRGCEDIGNELGLQGLFLTLTAPSKYHNS…
PV94_ORF15	10688	10900	213	+	Unknown	71	Hypothetical protein VCHE09_3135 [Vibrio cholerae HE-09]	4e-21	41/70(59%)	ZP_16942781.1	-	-	21/56 (38%)	-	-	-	-	-	-		atgaatcacgacacagaacttgaccaagaaaccatagatgttgttttgggtgcattggaagagaggctagaaaccttggcaggaaatggagcgttgaacgattttgaaaaactccttgttgttaagaatctaatgtctcgcgttgaaaatcgcatagcggtcaaacagcaagccgccattatgtttggcgtattaaccaaagtggggagatag	MNHDTELDQETIDVVLGALEERLETLAGNGALNDFEKLLVVKNLMSRVENRIAVKQQAAIMFGVLTKVGR
PV94_ORF16	10905	11180	276	+	RNA-binding protein	92	Hypothetical protein PAQU1_040 [Photobacterium damselae subsp. damselae]	2e-30	51/88(58%)	YP_005352448.1	-	-	-	-	-	-	-	-	-		atgaccagcacgttacatctagccctaaagacggaatatttcagagatatcgaaagtggctgcaaaaaatttgaatatcgcctttacaacgattattggagaaaacggttagaaggccgagattacgcgaacattcgattgactcttggttatccgaagagagatgacatttcgcgaatccttgagcgccaatacaaaggctacgaagttcaaaccattacacataaacactttggcagtgatcctgtgaaggtgttcgctatccgcgtgaattag	MTSTLHLALKTEYFRDIESGCKKFEYRLYNDYWRKRLEGRDYANIRLTLGYPKRDDISRILERQYKGYEVQTITHKHFGSDPVKVFAIRVN
PV94_ORF17	11192	11326	135	+	Unknown	45	Conserved hypothetical protein [Vibrio cholerae AM-19226]	6e-08	23/40(58%)	ZP_04961469.1	-	-	-	-	-	-	-	-	-		atgcaactacaagtcggcaaaacctaccatgcacatcagccaagcggtgaactcgatttaggctgcgaagtggtcgagttcccagaggtcaatttcacattcaaagtgctacccaagccaacgttgtggagatag	MQLQVGKTYHAHQPSGELDLGCEVVEFPEVNFTFKVLPKPTLWR
PV94_ORF18	11857	12135	279	+	Unknown (exonuclease?)	93	Conserved hypothetical protein [Vibrio cholerae AM-19226]	9e-28	49/92(53%)	ZP_04961469.1	-	-	-	-	-	-	-	-	-		atgcaactacaagtcggcaaaacctaccatgcacatcaaccaagtggtgaactcgatttaggctgcgaagtcgtcgagttcccagaggtaaatttcacattcaaagtgctacccaagccaacagaagtgatcgcagaaagcatcgacgtaaacggcagcaccaaagaacgagtgaaattacccaagcatttggcacagccagagtggtacgccatcgagagaaatgggaaaagttgtttcttgaacagcttgtgttaccaaataacagaagcccattaa	MQLQVGKTYHAHQPSGELDLGCEVVEFPEVNFTFKVLPKPTEVIAESIDVNGSTKERVKLPKHLAQPEWYAIERNGKSCFLNSLCYQITEAH
PV94_ORF19	12485	12189	297	-	Transcriptional regulator (Xre family)	99	Hypothetical protein K139p16 [Vibrio phage K139]	3e-44	69/105(66%)	NP_536643.1	69/105 (66%)	69/105 (66%)	-	-	-	-	-	-	-	Phage DNA-binding protein	atgcagtttttcactcaggagcgtatgcgccaacgcaaaacgcagcaggaactgagtgcggcttccggtattaatttgcggatgcttcaacggcttgagcaaggtgagcgagtggttgatattgttcaaattcgtaagctttgtatggcgttggatgtgacggtgagtcatttgattttgcatggcgctgtgcaatcggcagacggtaagcacgttgcgtcgcttccgatcgctatccgtcattgtcttattgagttgattaatgccattcatgatgaggtgaaaaaaagcgcctag	MQFFTQERMRQRKTQQELSAASGINLRMLQRLEQGERVVDIVQIRKLCMALDVTVSHLILHGAVQSADGKHVASLPIAIRHCLIELINAIHDEVKKSA
PV94_ORF20	12752	13003	252	+	Unknown	84	ORF12 [Vibrio phage O395]	1e-27	50/80(63%)	AAN74012.1	50/80 (63%)	50/80 (63%)	25/62 (40%)	-	31/64 (48%)	-	-	-	-		atgtctgaattaaaaccaatcggcagtattcaaaaatgtgacacggacatcacgaaaacagccctagaaatcattattgacggtgtcgcagccagcgatgcaacccccacaacctaccaagcaggtatttaccttgcggggctgatattggctgacacaaaaggccaaatagactcagaaaagcaaaaagccatcttgagtatcatcaagatggcttctgaagtagaaaacccagcctttgttatcaaataa	MSELKPIGSIQKCDTDITKTALEIIIDGVAASDATPTTYQAGIYLAGLILADTKGQIDSEKQKAILSIIKMASEVENPAFVIK
PV94_ORF21	13132	13004	129	-	Phage transcriptional activator	43	Zinc-finger protein [Vibrio cholerae O395]	6e-18	37/42(88%)	YP_001215898.1	37/42 (88%)	37/42 (88%)	-	-	35/42 (83%)	-	-	-	-	putative phage gene	atgaatttgtcttacagccatacgctgagcccttcggccaaaacaaccagccaaatggcgtttgagctgtgcaaagcgttgccgccagaaacacggcaacagcttaaacaacagctcagtatgttgtga	MNLSYSHTLSPSAKTTSQMAFELCKALPPETRQQLKQQLSML
PV94_ORF22	13538	13320	219	-	Unknown	73	Hypothetical protein VCHE45_2244 [Vibrio cholerae HE-45]	1e-24	47/70(67%)	ZP_15805206.1	46/70 (66%)	46/70 (66%)	-	-	-	-	-	-	-		atggctgaactgtataagattgaatcttgcagtgaagaggcggcacgcaaaattggtcgctgtatttttggcaatggtggccgttgcgttgtagcggggaatgcggtgattactgatcacccgttttctgtgaatgatgttgatgcactcttccctttgatagcaagaactagcgacaacctctcaacgtgggattaccaagcgttcaacaatagataa	MAELYKIESCSEEAARKIGRCIFGNGGRCVVAGNAVITDHPFSVNDVDALFPLIARTSDNLSTWDYQAFNNR
PV94_ORF23	13548	14573	1026	-	Phage portal protein	342	Terminase [Vibrio cholerae]	0.0	290/338(86%)	WP_001899683.1	290/338 (86%)	286/337(85%)	235/329 (71%)	-	283/338 (84%)	156/316 (49%)	-	-	-	Phage capsid and scaffold	atgacagagcaattaacccaattgaaagcagaggccagtgaaagcaaatcggtatacagctttgacccgaacccggagcccgttgataccaatagctggatgacgcgttactgtgaactggtttacaacgattttgacgattactgggagccgcctatttcactgaaaggcttggcggatattgccaacgcgaacgggtatcacggttcactgcttaaggctcgggctaactatgtggcggcgcgattcctttccggtggtgggatgcagatgtacaaaatgaataacgcctgttgggattacttcggccttggtatggcagcgtttgtgaagattcgcagctatatgaagaatgtgatcgcccttgagccactacccatgatgcatatgcgcaagcgt…	MTEQLTQLKAEASESKSVYSFDPNPEPVDTNSWMTRYCELVYNDFDDYWEPPISLKGLADIANANGYHGSLLKARANYVAARFLSGGGMQMYKMNNACWDYFGLGMAAFVKIRSYMKNVIALEPLPMMHMRKRKNGDFVQLLRDNKQKTFKAKDVIFIPQYDPQQQIYGLPDYLGSIQSCLLNRDATLFRRRYYLNGAHMGFIFYSTDPNLSEEDEEALKNKIASSKGIGNFRSMFVNIPNGKEKGIQLIPVGDIATKDEFERIKNITAQDIVVGHRWHSGMGGIAPQQGTSLPDPIKVIQVYDKCEVIPVCKRIADAVNNDPEIPKHLHFNFDFDISAIG
PV94_ORF24	16408	14570	1839	-	Phage terminase, ATPase subunit	613	ATPase subunit of terminase family protein [Vibrio cholerae HE-09]	0.0	520/603(86%	ZP_16942787.1	517/607 (85%)	517/607 (85%)	499/607 (82%)	-	518/613 (85%)	338/611 (55%)	-	-	-	Phage terminase, ATPase subunit	atggcatattctcccgaaatccgacaagccgcccgagccctctatttgaaggcatggacgccacgcgaaatcgctgacgaactgaacctaaacagtgaccgaatcatctattactgggcggataagtttggctggcgcgatatgttgcgtgaacaaacgattgatgaagctatcgcgaatcgtattcaaaccttgcttgagatagagaacccaagtaagccgcaattggatatgctcgatcggctgattgagcatcatgtcaaacttaagaagttacgcgcgaaacctgccaaacccgatcacaacggtggtgaggtttcggctcaaagtggtaaacaaacttcccgttctgggcacaaaacagagcaaagtggtcaacaaaacgctgatggtggtcaa…	MAYSPEIRQAARALYLKAWTPREIADELNLNSDRIIYYWADKFGWRDMLREQTIDEAIANRIQTLLEIENPSKPQLDMLDRLIEHHVKLKKLRAKPAKPDHNGGEVSAQSGKQTSRSGHKTEQSGQQNADGGQSSAPSGKKRKKVKNDVSEITEECFKLWHDSLFEYQVVMRNNLHQRIRNILKSRQVGATYYFSGEALENAILTGDNQIFLSASRAQAEVFRRYIVSLAKEFLGLELSGNPMTLSNGAELHFLSTNGKTAQSYHGHVYVDEYFWIGKFDELNKVASAMATHKKWRKTYFSTPSTKMHPAYPFWTGDKWRDGSERRKNIEFPTFDELRDGGRLCPDKQWRYVVTIEDAAKGGCDLFDIDELREEYNETDFNNLFMCIFVDGASSIFEFN…
PV94_ORF25	16581	17465	885	+	Phage capsid scaffolding protein	295	Phage capsid scaffolding family protein [Vibrio cholerae HE-45]	1e-174	238/288(83%)	ZP_15805203.1	185/292 (63%)	185/292 (63%)	196/277 (71%)	-	201/300 (67%)	119/291 (41%)	-	-	-	Phage capsid scaffolding protein	atgccaaaaaccagtgattgggtagtcatcgccaccgaaggcagcaccgtagacgggcgcaaaatcaccaagtcgtggatcaacgacatggcctcactgtatgcaaaagatgaatacaccgccttaatctggccagaacactggcgcagctcttgggggccatttgaaggtaaaaactggggcgtagtagaagaactcaaagccgaagtgctagacgacaaactccgcctgtttgccaaaatcacgccaaaccaatacctattggatgccaaccaagaaggccaaaagctgtttacctcgattgaaccgaatcccgattacaagggcgaggggcgttgctatttaatgggcctagctgtgactgactccccagcctccacaggtacaacgcaactcaag…	MPKTSDWVVIATEGSTVDGRKITKSWINDMASLYAKDEYTALIWPEHWRSSWGPFEGKNWGVVEELKAEVLDDKLRLFAKITPNQYLLDANQEGQKLFTSIEPNPDYKGEGRCYLMGLAVTDSPASTGTTQLKFSRRHGEETAIESDALEELHLENCFSRTDRLFSALRSFISGEEPETPSKPQPEEEEPMNQEQFNQVMSAIGTVSTKQGELEEKLNAFSVQQKPNAEGVEGEDDGKNQNGMTAEQFSQLTDKLDGIANKQSELETKFNQLSQQGPADQGADESGNASKMEVF
PV94_ORF26	17465	18466	1002	+	Phage major capsid protein	334	Phage major capsid protein, P2 family [Vibrio cholerae HE-25]	0.0	320/333(96%)	ZP_15800268.1	136/301 (45%)	136/301 (45%)	205/329 (62%)	-	254/332 (77%)	150/308 (49%)	-	-	-	Phage major capsid protein	atgttaaacgctgtatcaacaaagtatttgcaagagttcacctccgcagtagttgaagccgcaagtgcgccggaaggcgcgaagatgttcaacgtcacgccaccgatggaaaccaagctacgccaagccattatgatgtcggatgcctttttggcgatgatctctatgttgcctgtgcagcaaatcaaaggtcaggttatcgatgtcggtagcgatggtctttcaacgggccgcgacaacaccaagcgttttagcgtggatgttggccaagatggcaacacctacgagctagtgaaaaccgactctggtgcacgcatcttgtgggaaaccatgacgcaatgggcgaactctggatccaaagatgaatggttgaagatgatgaaaaacgcgatttctatg…	MLNAVSTKYLQEFTSAVVEAASAPEGAKMFNVTPPMETKLRQAIMMSDAFLAMISMLPVQQIKGQVIDVGSDGLSTGRDNTKRFSVDVGQDGNTYELVKTDSGARILWETMTQWANSGSKDEWLKMMKNAISMRFARDILRIGFNGTSIAEKTDPVANPLGQDVNKGWLTIVKEKKAGQVLASATLDPTGAAADSYKNLDSLVQDLINTTIAPEHREDPDLIVLVGHNLVAAEQHRLLESANTPTEHKAAQQLAKTIAGRKAMTPSFFPANQIWVTTAKNLQVLTQEGTQWRRQVNDEDELCYKQNHIRMEGYAVGNMNKFAAIENVTIAEAA
PV94_ORF27	18477	19196	720	+	Phage terminase	240	Terminase, endonuclease subunit [Vibrio furnissii NCTC 11218]	2e-135	181/237(76%)	YP_004993653.1	169/211 (80%)	169/211 (80%)	151/238 (63%)	-	181/237 (76%)	114/239 (48%)	-	-	-	Phage terminase, endonuclease subunit	atggtaagcccactcaaaaagcaacgagaacagattctggcaacggtggttgcagcgcgtgaagccactgtcgccaccgccgccacgctagacagcctgcacctgcgcttagtcgaattcgagcaagacaaactcgcgctcaaagggttagtgcaaatcgcagagagggtgaaccacaaacgtgaagtgttgatcccgaaatacaagcccgttgtggaagcgtatctcgaagctggggagaactaccaaaaccccatctttacagacctgatcatctggctgttcgatgtgggccaagtagacaccgccgtggaatggctgttcaaagccattgagctgggcttaccaacccctgaaaactttaaacgctcatcgtgggccgtggtgtgtggcgacttc…	MVSPLKKQREQILATVVAAREATVATAATLDSLHLRLVEFEQDKLALKGLVQIAERVNHKREVLIPKYKPVVEAYLEAGENYQNPIFTDLIIWLFDVGQVDTAVEWLFKAIELGLPTPENFKRSSWAVVCGDFVLEWAEAQLANGQSVEPYFSTVFEKIDKEWKLPEKLEAKWYKFAGYGMLLNDKGAPQPSQVGDIERLEKAKALLLIAHEKYNKIGVKTKIDQIDMRLNALREGKNL
PV94_ORF28	19306	19725	420	+	Phage head completion/stabilization protein	140	Prophage PSPPH06 head completion/stabilization protein [Vibrio cyclitrophicus ZF14]	7e-78	115/139(83%)	ZP_11101720.1	45/152 (30%)	45/152 (30%)	42/143 (29%)	-	111/139 (80%)	-	-	-	-	Probable head completion/stabilization protein	atgagctttggcggaaaagttaacagtgcagaaaacactgccattgcaggcgaagggtgggtggatttatccaccgaagagtttcgtagcctgcgccgaattccgcacacgttcgataacgattccttagccgtggccgtcaccatcgcagcgatgaacattcaacagcgactggcgaagctgttgagcgatggcaaaccgccagtgttaaacaacgcacaaaccatgctctacaaacgagccgtgtatggccgagcgcatgcagaactgctcaaagagttcgctacgcaagaccgccgaaaagaaggcgaaagtgtggccaccgatgaaccagaacaagaagcgcgttttttaacccaaagcaacaaagacgtgcgtcagctactcgggcgcagcgcc…	MSFGGKVNSAENTAIAGEGWVDLSTEEFRSLRRIPHTFDNDSLAVAVTIAAMNIQQRLAKLLSDGKPPVLNNAQTMLYKRAVYGRAHAELLKEFATQDRRKEGESVATDEPEQEARFLTQSNKDVRQLLGRSANGIDSI
PV94_ORF29	19722	20207	486	+	Phage tail completion protein	162	Phage protein [Vibrio furnissii NCTC 11218]	3e-94	129/160(81%)	YP_004993651.1	41/108 (38%)	41/108 (38%)	49/147 (33%)	-	129/160 (81%)	45/130 (35%)	-	-	-	FIG01201718: hypothetical protein	atgagcgaaacagcctacaacaaaaccaagctggagcacctgaccgagtacattgtcagccatttaaacagcaacgtgctcgataacaaaattgatgcttggcaggaacgcgccgccatccaggttgatggggaagatagaggcaacggtgggcatatcgcggcctactggcgttatgaggcggtgatctccattgaagagtttccgcatcgcaagctagacccacgcaacatttttgcactgatagcgtgctggctaacggattacgactccgagcgagatacgtacgatttgccagacccagagctgaccgtggatgttgttagcagtgaagcggcagacgtactgattgagatcgaaatgattgagccaattgaaatgattccagacgaacaagga…	MSETAYNKTKLEHLTEYIVSHLNSNVLDNKIDAWQERAAIQVDGEDRGNGGHIAAYWRYEAVISIEEFPHRKLDPRNIFALIACWLTDYDSERDTYDLPDPELTVDVVSSEAADVLIEIEMIEPIEMIPDEQGMITWRNQKYRVQAVPIDVAEEYEMNHGH
PV94_ORF30	20197	20856	660	+	Virion morphogenesis protein	220	Phage protein [Vibrio furnissii NCTC 11218]	7e-77	136/223(61%)	YP_004993650.1	-	-	59/206 (29%)	-	136/223 (61%)	-	-	-	-		atggacattagcattgaccatcaagggctgttgagcacacagcaagcgttaagtgcgctaactctgacaagctcaagacgccgttggattctcaaagaccttggccgctgggaaggtcgcgcaacaaaaagccgcctcaaaagacaaaaagacgttaacaacgtgaagtttaagccgcgaagaaacggcagtaagcaagaatcgctcaagggcttttcggatggcatggaaccctatgtaaagcataacaatacatatctggatttgtcgtggcaaaacaaactcaaggcgaaaaaagcggcggttcataactttggtttcaccgagaaaatgaccgcggaaaaggcaagaaagcaaagaggccaaccagattacgacgcagagtgcaccaaggctcag…	MDISIDHQGLLSTQQALSALTLTSSRRRWILKDLGRWEGRATKSRLKRQKDVNNVKFKPRRNGSKQESLKGFSDGMEPYVKHNNTYLDLSWQNKLKAKKAAVHNFGFTEKMTAEKARKQRGQPDYDAECTKAQAIALRRLGYRIRRKDGKGWNKPSVRNIRKRLTLGQAGLIIRMLRTGDPKGKSSWDVKYEERRFFGSKKDKVRQRAIKTIEKARTKK
PV94_ORF31	20878	21999	1122	+	Phage tail sheat protein	374	Hypothetical protein [Vibrio furnissii NCTC 11218]	0.0	331/373(89%)	YP_004993649.1	-	-	-	-	331/373 (89%)	165/363 (45%)	-	-	-	Conserved hypothetical phage protein	atggcaaccggaaaggtagaggtaaacaacctcaatttaggacaaggcggcattcccgagattgaacgccacttgctctacatcgggcgcaccgacaaagccgaactgcaaggccaggtcacccgcatcaacaacatgaccgaccttgcgaaagtcgtcgccgatgatgcactcggtgccaacgttatcgccgctcagctcaacggcaaacaaaactggacggcggccatcttcggcttagccgaaggcgatacatggcagcaagcagtagacatcgccaaccgtaccgattcattcgaagggatttgcctttgtgatgtcgtcaccgacaaggccgagtttgacgccatgcaggccaaggcaacggagctcaccagtaaactaggccgctgggtattc…	MATGKVEVNNLNLGQGGIPEIERHLLYIGRTDKAELQGQVTRINNMTDLAKVVADDALGANVIAAQLNGKQNWTAAIFGLAEGDTWQQAVDIANRTDSFEGICLCDVVTDKAEFDAMQAKATELTSKLGRWVFFLAACPGIDAETQTWAQYETAMINLVKDVAANLVTPVPQLNGNNLGVLGGRLCDRAVTVADSPMRVATGNVLGLGDEPVDSAGEPLEMSTVATLAEARYSLQQWYADLEGIYWTDATTLEAKGGDYQYLEYVRPVHKLNRRVRIKAIRRIADRILNSTPPSIELNRAYFRKDMRDMSKTMEIGGITFPGEIMPPEDGDVTIQWMTKTKVTIGLMVRPHNCPKQIVVNIALDLSNPADSEA
PV94_ORF32	22003	22458	456	+	Phage tail assembly	152	Hypothetical protein VcycZ_15137 [Vibrio cyclitrophicus ZF14]	3e-99	139/151(92%)	ZP_11101724.1	-	-	-	-	138/151 (91%)	75/150 (50%)	-	-	-	Phage tail assembly	atgagcatgcgcatttcaggtaaaaacatgcatttctctttgggtgactacaagctcaaagcgcaaaaggtgacgttatccattaccgacaattccgcagtgaacaaatcatctggtgtgccagatggttgggtggatggcgatgtcgaagccagcggcgaaatggaactcaccacccagcagttcaacgtgctgagtaaagcggccaaacaagccggttcttggcgtggcctgccagcatttgacgccctgttcttcggcaagattgataaagacgagctgaaagtcgaagcctttggttgtcgtatcaaaatctctgacttactggatatcgacaccaatggcggcagtgccttgttacacaaactgccttttgaagtgaccagcccagatttcgta…	MSMRISGKNMHFSLGDYKLKAQKVTLSITDNSAVNKSSGVPDGWVDGDVEASGEMELTTQQFNVLSKAAKQAGSWRGLPAFDALFFGKIDKDELKVEAFGCRIKISDLLDIDTNGGSALLHKLPFEVTSPDFVSINGTPYLRRDEIEDLVQ
PV94_ORF33	22493	22648	156	+	Unknown	52	Hypothetical protein A5C_A0274 [Vibrio cholerae NCTC 8457]	3e-11	33/51(65%)	ZP_01969515.1	-	-	-	-	26/50 (52%)	-	-	-	-		atgttatcgaccgcgccagtggtactgaaacccaattcactgaaatggcgattgccaaccacagagcaaggcgagtgcaaacggccaaaccacaaagccgaacgcactgcttggaatgtgacgacccaatacctaaagcacggcaaaaaagcataa	MLSTAPVVLKPNSLKWRLPTTEQGECKRPNHKAERTAWNVTTQYLKHGKKA
PV94_ORF34	22695	22907	213	+	Unknown (holin?)	71	Conserved hypothetical protein [Vibrio cholerae NCTC 8457]	5e-40	66/70(94%)	ZP_01969514.1	57/69 (83%)	57/69 (83%)	47/66 (71%)	-	-	-	-	-	-	orf27	atgagtcaatggtttcacgagtggtttgaaaaaggaacctcgtacattgcctatctcatgtcgggaattggtgtgtttttgggttacctgagtattgagcagtgggtctccatctttgttggggtctccgcactgattgccaacatttggcacaaacgcgcgatgcagaaaatcgcacaggaaaaaggaatctatctcaatgaagatggctaa	MSQWFHEWFEKGTSYIAYLMSGIGVFLGYLSIEQWVSIFVGVSALIANIWHKRAMQKIAQEKGIYLNEDG
PV94_ORF35	22894	23484	591	+	Prophage lysozyme (endolysin)	197	Phage-related lysozyme (muraminidase) [Vibrio campbellii DS40M4]	5e-111	148/196(76%)	ZP_10157810.1	149/196 (76%)	149/196 (76%)	129/196 (66%)	-	-	-	-	-	-		atgaagatggctaacaaaattctctgctcagttgctgcggtgatcggccttatcaccggaggaaccgccatttatggcgatgagtttgtcaaacccgtcggcaatgtggtcattgaagggcaaaccctcggtgagctgcgcatgagtccaaaggggctggaaatcacaggcaacgcagaagggtgccgattagacccgtacacctgcccgtctgggttaatcaccaacggcgtcggcaatactcacgatgtgccaaaagccccgatcaccttagaacaagtggcgaaagactgggtaaagaacctacaggaggcacagcagtgcgtagaagctgccgagcgtcaatcggggaaacccatgacgcagggccagttcgatgcgctgacctcctttgtattc…	MKMANKILCSVAAVIGLITGGTAIYGDEFVKPVGNVVIEGQTLGELRMSPKGLEITGNAEGCRLDPYTCPSGLITNGVGNTHDVPKAPITLEQVAKDWVKNLQEAQQCVEAAERQSGKPMTQGQFDALTSFVFNTGCPRFMHNRNRTETQIYRFAKTGQFEQACKQLTRWVYGGGVKQPGLIIRRDLEYERCMELD
PV94_ORF36	23459	23800	342	+	Unknown	114	Hypothetical protein VCHE09_3153 [Vibrio cholerae HE-09]	3e-63	98/113(87%)	ZP_16942799.1	97/113 (86%)	97/113 (86%)	61/113 (54%)	-	-	-	-	-	-	orf29	atgaacgctgcatggaactggattaaagcgatcggcttggctgtcttgttgctcaccatcctagttttagggttacagctcaaagccagccaagcggaaaagaacacgctgacccaaaagctcagcaaagcgcaaaccgacaaccaaaacaacctgacaaccatcgccaccctgaaaggagaggccgcagagcacaacgcgttgatggtgaaaaggcaacaggaacgaaaccaaagcgaggcgacactgcgtgaacacatcgcacagcttaaagcgcaaatggcaggcattgaatgccacattcctgatgctgttactcagcggttgcgcgaaccgtattga	MNAAWNWIKAIGLAVLLLTILVLGLQLKASQAEKNTLTQKLSKAQTDNQNNLTTIATLKGEAAEHNALMVKRQQERNQSEATLREHIAQLKAQMAGIECHIPDAVTQRLREPY
PV94_ORF37	23847	24011	165	+	Unknown (Rz lytic protein?)	55	Hypothetical protein [Vibrio cholerae]	5e-47	74/93(80%)	WP_001881877.1	73/95 (77%)	73/95 (77%)	-	-	-	17/53 (32%)	-	-	-	orf30	atgctttacccctgcaacaaaccacaagtgcagggaacgtggcctgaagtggtgagcgaagacatcccaaggatgaaaaaagcacttaccgactgcaaccaacaaattgaagactatttgaaatggcgtgccaagcacgaacccaaaaaggaaacagcacaatga	MLYPCNKPQVQGTWPEVVSEDIPRMKKALTDCNQQIEDYLKWRAKHEPKKETAQ
PV94_ORF38	24008	24268	261	+	Unknown	87	Phage protein [Vibrio furnissii NCTC 11218]	2e-37	61/85(72%)	YP_004993644.1	-	-	-	-	61/85 (72%)	31/84 (37%)	-	-	-		atgaaaaccatcgtactcaccattggcaatatcgacctgagctttaccccgacagaagccgattacggcgaatacatgacagaagttgcccaaggggatttggtcaacgcttcacacaactttgtcatgagcattgtggatgaagagagtaaagacgcactgcgagacatcaccaaagagaaccccggtgcagcgatgcaaatcacaagtgaagtgcttaaagagtacacgcctaaactgcagatcaaagtaaaaaaatag	MKTIVLTIGNIDLSFTPTEADYGEYMTEVAQGDLVNASHNFVMSIVDEESKDALRDITKENPGAAMQITSEVLKEYTPKLQIKVKK
PV94_ORF39	24310	24453	144	+	Unknown	48	Hypothetical protein [Vibrio furnissii NCTC 11218]	1e-21	41/47(87%)	YP_004993643.1	-	-	-	-	41/47 (87%)	26/47 (55%)	-	-	-		atgctcatttggcgacgcaagtggttgccaaatgagccagatgacgaaaccagccttgccagagccgtttggctcgaaaagaaacactgggaaaacctgaccacggccaccgccaacggcgttgccaaagcattcagcggataa	MLIWRRKWLPNEPDDETSLARAVWLEKKHWENLTTATANGVAKAFSG
PV94_ORF40	24457	26424	1968	+	Phage tail tape measure protein	656	Phage tail tape measure protein, TP901 family [Vibrio furnissii NCTC 11218]	0.0	472/659(72%)	YP_004993642.1	233/482 (48%)	233/482 (48%)	232/499 (46%)	-	472/659 (72%)	232/540 (43%)	-	-	-	Phage-related tail protein	atgttaccagaagcacttcgattcactgttggacttgtagaccaaatcagcgcaccgctggggaaaattcagcgtcagctaaatgatgtgaccaatacctaccgtaagggtacccatacgatgatggcgggtgccgctggcatggtgggagctggatatactctgcaacaggcgttaatgcctgccatcgaaatggatcgaaagctgggtgaagtgaaatcgctgggcgtggccgatgaccagctaaaaacacttgcccagacagcgatgcagttctcggttgagtatggcaaatctgccacggaatttgttgcggcttcttacgacatcaaatccgcaatgggcgagatgacaggcaacgaacttgcaggaatcacccgcagttctgccattcttgcc…	MLPEALRFTVGLVDQISAPLGKIQRQLNDVTNTYRKGTHTMMAGAAGMVGAGYTLQQALMPAIEMDRKLGEVKSLGVADDQLKTLAQTAMQFSVEYGKSATEFVAASYDIKSAMGEMTGNELAGITRSSAILAAATKADTATITNYMGTMYSVFKDQADLIGKDNWAERIAGMTAKSVEMFKTTGQGMSDAFKGVGALGKTHGIAIEEQMAVLGLLQGSMSGSEAGTRYKAFLGGVVKAQKELGISFTDSNGKMLPMFDIMNKLRNQFGELDSLEINQIKKAFGSDEAVLLITDLIGKTGDLQSSVQTLNKSANLNTAITMAHTMTDQWERLEQGVFAVRTAFGAALLPSLLPVVSTLADGALEIIRWTELLPNITKYVGYAAMAVLGLVAAGGLLTVV…
PV94_ORF41	26424	26756	333	+	Unknown	111	Hypothetical protein VPBB_2578 [Vibrio parahaemolyticus BB22OP]	7e-61	92/106(87%)	YP_007276207.1	-	-	-	-	90/110 (82%)	55/107 (51%)	-	-	-	FIG01201032: hypothetical protein	atggcggaatacaagtaccaagatattttgattgagaacggcgacgtggtgctcgatgcaggtcgaaaccctatcttgattcaagaccgagcggtgatcgcccaagacatcaaacacgccatcattgagagcaacttagcggttgacctcatcgcagagcgaagcccatcaaagaaagcggacattcgcaccaagctcgaactgttagttgaagaagatacgcgcctagtacctggcacggtacgtttagaagaaccaaagcaaggcaccatttacatattcgccaaaaccatcgactttggcgatcttaatgtggagatagtcaatggctga	MAEYKYQDILIENGDVVLDAGRNPILIQDRAVIAQDIKHAIIESNLAVDLIAERSPSKKADIRTKLELLVEEDTRLVPGTVRLEEPKQGTIYIFAKTIDFGDLNVEIVNG
PV94_ORF42	26749	27936	1188	+	Baseplate assembly protein	396	Bacteriophage protein [Vibrio campbellii CAIM 519 = NBRC 15631]	0.0	338/395(86%)	ZP_21220736.1	-	-	-	-	334/395 (85%)	188/386 (49%)	-	-	-	Putative bacteriophage protein	atggctgacattccaaaaccagactactcagaactggtcaaacaatccggcattccaaccgatgaaacaggctggaaaaaagtgctgaaagaggaaatggaaaaagaaggttgcatcatatccaatgattcccctttctcgccattctggcgcttgattgagtctgcagtcaccaaagtcaccgtttggatcatcatgacccttttggtcggttacgtgttgccgaatatgttcgtcgcaaccgccgtagaccaatggcttgatttattggcatggcaatgcaagttagagcgcaaaggtgcaaccaaagccaaaggagtgatcgcctttcagcgtgctgccgcaaaagggccagcgttggtcatccccaaagacacttgggtacaaaccgaaccgatt…	MADIPKPDYSELVKQSGIPTDETGWKKVLKEEMEKEGCIISNDSPFSPFWRLIESAVTKVTVWIIMTLLVGYVLPNMFVATAVDQWLDLLAWQCKLERKGATKAKGVIAFQRAAAKGPALVIPKDTWVQTEPINGNIYRVRVLADTVLEENQTMVMAEVEAENEGAAYNLGEGYYHILPTAISGIAAATNPAEWLLAAGADKESNDELRLRIRNQWSAVARWHIDAAYRALLTSRAGINDDNVYFEHNAPRGPGTANAYILLDTGEPSPEMLADLNTYIREQGQHGHGDDLQVMAMPETEHDIVFRIWPKPSLVLDERNALKANVEKFIGAAFRENTDYKPSVTNPIKRFSFSRLGQELHAQFPELESLEYDNADIVNNLTVPRIRTLEVSIENT
PV94_ORF43	27923	28525	603	+	Phage tail formation protein	201	Hemolysins-related proteins containing CBS domains [Vibrio parahaemolyticus BB22OP]	5e-130	175/200(88%)	YP_007276209.1	-	-	-	-	173/200 (87%)	-	-	-	-	FIG00953961: hypothetical protein	ttgaaaatacctgaaatcaaactgcgttactggatgggccgaggtgaactggccaaactcgccagagcactgcacgcctactggggccatgtgcaagccgcctttgaaatgccgctcaaacagcatgacccactcaccgcaccgatcgcactggtgaacatccttgcgtggcaaagagatgtcgaacgccttggccaagagccggaggaattgtttcggatccgtgtggcgcatgcttacggctttgctcgtgatgcaggttcggttgctggctgggaagagatgttcgccaaactcggctatccgcacatcgggcaagatgagcgattagtcaacgttgattgggatgtaatcagcctaaaaattcgagacggtgatttaagcaatgtgccgaaactg…	MKIPEIKLRYWMGRGELAKLARALHAYWGHVQAAFEMPLKQHDPLTAPIALVNILAWQRDVERLGQEPEELFRIRVAHAYGFARDAGSVAGWEEMFAKLGYPHIGQDERLVNVDWDVISLKIRDGDLSNVPKLLDTVIRQYGRTCRRYQYTTYVEMPLAAKSKNIEAQYMPTHVKTRLNVGMLPKVLKVECEYYQATVKG
PV94_ORF44	28536	31469	2934	+	Phage tail fiber protein	978	Phage-related tail fiber protein [Vibrio furnissii NCTC 11218]	1e-168	252/285(88%)	YP_004993638.1	-	-	-	-	252/285 (88%)	91/277 (33%)	-	-	-	hypothetical protein	atggccaataccacggacaaatccattttaaccgcagcaggtaaagccctgttagcgcagttaaacgcagaagaaaaaccactcatcatcgacaagatgatatttgccaatgtgccaaaccgcccagagtacccacaaccagatgatgtggtacccactgaccatatcgttcaccaagaacaagtggagcaacgcggtcgcctttctgcagactcggttatttacagcaccacgttaaccagtggcgttggcccgttcgaatttaactggacaggtgcgtactgctcagaatatggcgtattggtcacaatcgaccatcatgcattaacaccaaaatcagccgacgaaccaggtgttgcaggtaataccttggtgcgttctgtcgtacttgagtacaaa…	MANTTDKSILTAAGKALLAQLNAEEKPLIIDKMIFANVPNRPEYPQPDDVVPTDHIVHQEQVEQRGRLSADSVIYSTTLTSGVGPFEFNWTGAYCSEYGVLVTIDHHALTPKSADEPGVAGNTLVRSVVLEYKDIAEITNITVDASTWQYNSNDRLKKMDADVAQALIDQNGKDWFIEGGFLVTPSGSAYSIKAGAGYVSGNRVAMEFDRSVQVTNKPSFIYIDAHREGTPTGEQVTLFDFVITAEEKDDYIDSSTGKDVKHFVCKIAQVLGDGSVSDLRPEGENKEYVKNSIINNDLLFNIHRSAKDKLNDVLSVKDVDKNIGGGENATEAFREAFATGRPIYMPGDDYLITGSIPLPTGGIQNLKVQGDASKTVIWNEVPDGDDLFVADDWVRGLTM…
PV94_ORF45	31466	32029	564	+	A/G-specific DNA glycosylase	188	Hypothetical protein [Vibrio furnissii NCTC 11218]	4e-100	142/178(80%)	YP_004993636.1	-	-	-	-	142/178 (80%)	65/134 (49%)	-	-	-	FIG01202230: hypothetical protein	atgatgctaaccctaaacggtactcaactcccactaaataacctacgcattagcgttcgtcagcaattggccggacaggacatgtccggccagacatccgcaaccgatcaggctgaaacaggcagcaaaggcaaagtgctcacggtgaaaggggtcatccccttcaccaaaagcgccatgctgagcaatttattcaccatggccgaagccttggaagagggcgcgcggaaaatctaccgcatcagcaaccacaccgctgatgcgctgaaaatccgccaagtcaaattccaaggcgcaattcgggccgacgaacaagaaagcctgcgtcagtggagtgtttcattcgagctgatcgaacatctatccgttcctgaacgtgttgaacaacgccagccagac…	MMLTLNGTQLPLNNLRISVRQQLAGQDMSGQTSATDQAETGSKGKVLTVKGVIPFTKSAMLSNLFTMAEALEEGARKIYRISNHTADALKIRQVKFQGAIRADEQESLRQWSVSFELIEHLSVPERVEQRQPDQPAAQQKVQGISTPVSAGQAEDVPPGTEIELGLTMSVLKGVDDWLGGNSGNQNA
PV94_ORF46	32026	32712	687	+	Unknown	229	Hypothetical protein V12B01_20742 [Vibrio splendidus 12B01]	1e-138	185/226(82%)	ZP_00992069.1	-	-	-	-	176/226 (78%)	80/206 (39%)	-	-	-	FIG01203071: hypothetical protein	atgataaacaccaatttctcgtgcagaacctacataggcaaagaaaagcgcaaaaacaaacatcaccacatcgtttttgacgccaacacaccgggccgcgcctccgttaaaatcgaaggtaccgccgagccaaacaccattgtcgccatcgacatcggctggggcgacgccatcgaccgagtattccttggttacatcgaacgagtacagccagccgaaaaaggctggtctgaaatcttttgccgcgaacttggcgccattctctacaagccgctcgatgttatcctccgtcatccaacgctcatgcaactactaagcgaagtcaccaataaaacggggctgcaatttgtcgtaccggaaaaggcctacagcaaaaccgccattccgtgtttctacagc…	MINTNFSCRTYIGKEKRKNKHHHIVFDANTPGRASVKIEGTAEPNTIVAIDIGWGDAIDRVFLGYIERVQPAEKGWSEIFCRELGAILYKPLDVILRHPTLMQLLSEVTNKTGLQFVVPEKAYSKTAIPCFYSDGNGYRVMDELGQAFGIEDLFWQQQGNGQIYVGSWKDSFWANKPVTIPTQLMTNHTASKSVKIPAIPKIKPGVVVNGVRLVGVEFIGTEVKITWM
PV94_ORF47	32703	33467	765	+	Unknown	255	Hypothetical protein VPBB_2584 [Vibrio parahaemolyticus BB22OP]	7e-159	215/254(85%)	YP_007276213.1	-	-	99/295 (34%)	-	155/226 (69%)	82/222 (37%)	-	-	-	FIG01203695: hypothetical protein	atggatgtaaacaccatcaagcgcatcatcttccgtctatttcctgaactcacaggccagtggcacttaccgcgctggggtaaagtcgttgccttaccggaactgccggaagagggcgacttgtcagatcgcttttacccacattacgccgtggatgtaaaactgctcgatgaaaaaggcatggagtacgaaaacaaacccgcgctgcaagccgtaccgctgccggttcccggtatcggtgagcatgcaggcaggctagagccgcccgcgataggcagcatcgtcgagataggtttcatgttcggccagccggacaaaccgttcatccgtactgttttgccgctgggcttcaaactgcccgccatcaaacaaggcgaaagccgataccagcagcgccaa…	MDVNTIKRIIFRLFPELTGQWHLPRWGKVVALPELPEEGDLSDRFYPHYAVDVKLLDEKGMEYENKPALQAVPLPVPGIGEHAGRLEPPAIGSIVEIGFMFGQPDKPFIRTVLPLGFKLPAIKQGESRYQQRQGVYKWVDQEGNFESTTDKNDTLNCLDRNVNASNYTATIEQMHKMLIKQNEEITILKDQIQDIKGQASLTVGKDLTIKAKNITEDADTIKLNGGKGVCTGATVCPFTGGGHVDVSTTVFAGK
PV94_ORF48	33469	33666	198	+	Unknown	66	Hypothetical protein VPBB_2585 [Vibrio parahaemolyticus BB22OP	4e-31	56/65(86%)	YP_007276214.1	-	-	27/64 (42%)	-	24/64 (38%)	-	-	-	-		atggcactagacagcagcaagacaaccgacaaagcagtcgccaaactgcaagccgcaggcttcatcgtagacggccagttctccaagcaaagagagttcgtgcaggccatcgtcgaagccgtgatagaagatatcaaagccgacgcagaagtcgcagtcacaggcggcagctcagcagggacatacaaagtcagctaa	MALDSSKTTDKAVAKLQAAGFIVDGQFSKQREFVQAIVEAVIEDIKADAEVAVTGGSSAGTYKVS
