# Supplementary material for: Vibrio vulnificus Phage PV94 Is Closely Related to Temperate Phages of V. cholerae and Other Vibrio Species
Source: PLoS One. 2014 Apr 14;9(4):e94707. doi: 10.1371/journal.pone.0094707 (PMC3986222; doi:10.1371/journal.pone.0094707)
Supplement: Table S2 — PV94 transcription terminators. (XLS) [file pone.0094707.s002.xls]

## Sheet: Tabelle1
Position	Motif	Strand	Sequence (blue, stem; red, loop)	Energy
3195	Rnamotif	+	AGATATTTACCTGCGACAGCATCTGTCGTGcTTTTGTCCAGTA	-7.80
4917	Rnamotif	-	TTGCGGATCACGCTGCGCTTGTAGCTTTTTGAAAACA	-6.00
5178	Rnamotif	+	TTGCCCCCGCCGTCTTTCGCAAGGAAGGGGGGCTTTTTTTTCGTC	-6.70
5258	Rnamotif	-	TAACGCCTCTCGCGCTTCTTCACGAAGCGCTTTTGCTTGTTC	-11.90
5980	Rnamotif	+	CACCAAGCCCTTGGCGCTATTCGTGCGCTGTTCTTTGTTTCT	-7.40
8196	Rnamotif	-	TATTTGGTTAGGTAAGCTGGTAGGCGGTTTACTTTTTCTTTGGC	-8.00
8661	Both	-	CGCACGAACTTGGCCAGCATTTCGTGGCCTTCTACTTCCGC	-7.90
12120	Both	-	GAGGTGAAAAAAAGCGCCTAGTTCAATAATGACAAAAGCGCCCGAAGGCGCTTgTTCATGTCGATAT	-11.07
12125	Both	+	GACATGAACAAGCGCCTTCGGGCGCTTTTGTCATTAT	-13.10
12674	Both	-	AACTGACGAAACCACTGTATATTAATACAGTGGTTTTGTTCTAAC	-11.30
12675	Erpin	+	TTAGAACAAAACCACTGTATTAATATACAGTGGTTTCGTCAGTTAG	-11.30
12904	Both	-	CTACTTCAGAAGCCATCTTGATGATACTCAAGATGGCtTTTTGCTTTTCTG	-11.40
12907	Both	+	AAAAGCAAAAAGCCATCTTGAGTATCATCAAGATGGCTTCTGAAGTAGAA	-11.40
14721	Rnamotif	+	AGTGCGTTTAATCGCCATGAAGGCCATGGCGGTTTCTTTCATGC	-12.20
17193	Rnamotif	-	ATTTGGCTTTTGCTGAACTGAAAAAGCGTTTAGCTTTTCTTCCAGC	-7.10
17407	Rnamotif	+	GAGTCTGGCAACGCTTCAAAAATGGAGGTGTTTTAATGTTAA	-5.60
18196	Rnamotif	-	GAAAGAAGGCGTCATTGCTTTGCGGCCTGCGATGGTTTTCGCCAATT	-6.60
22614	Rnamotif	-	TCGGCTTGGCATTGGGTGCAGTATTGACACCCGGTTATGCTTTTTT	-7.90
24233	Rnamotif	-	TCGTTGCTTTCGATGCCCTGAATCAGGGCATCTATTTTTTTACT	-14.80
26609	Rnamotif	-	TCTAAACGTACCGTGCCAGGTACTAGGCGCGTATCTTCTTCAA	-9.80
33657	Rnamotif	+	ACCCACCACAACGCAGCCTCACCGCTGCGTTTCTTTTTGCC	-10.00
